# Supplementary material for: Carnivore Detection at the Domestic/Wildlife Interface within Mpumalanga Province, South Africa
Source: Animals (Basel). 2021 Aug 29;11(9):2535. doi: 10.3390/ani11092535 (PMC8466448; doi:10.3390/ani11092535)
Supplement: Supplementary file 1 [file animals-11-02535-s001.zip]

Archive with 1 entries (1 files):
- animals-1319841-supplementary.pdf
